# Supplementary material for: Derivatives Incorporating Acridine, Pyrrole, and Thiazolidine Rings as Promising Antitumor Agents
Source: Molecules. 2023 Sep 14;28(18):6616. doi: 10.3390/molecules28186616 (PMC10537105; doi:10.3390/molecules28186616)
Supplement: Supplementary file 1 [file molecules-28-06616-s001.zip]

Archive with 1 entries (1 files):
- molecules-2605934-supplementary.pdf
